# Supplementary material for: Characterization of type I and type II diacylglycerol acyltransferases from the emerging model alga Chlorella zofingiensis reveals their functional complementarity and engineering potential
Source: Biotechnol Biofuels. 2019 Feb 11;12:28. doi: 10.1186/s13068-019-1366-2 (PMC6371474; doi:10.1186/s13068-019-1366-2)
Supplement: Supplementary file 3 — Additional file 3: Data S1. Prediction of possible binding sites of MYB and bZIP at the promoter regions (2.0 kb) of CzDGAT1A and CzDGTT5 using the software PlantPAN 2.0 (http://plantpan2.itps.ncku.edu.tw/). [file 13068_2019_1366_MOESM3_ESM.xlsx]

## Sheet: CzDGAT1A
Matrix ID	Family	Position	Strand	Similar Score	Hit Sequence	TF ID or Motif name
MYB
TF_motif_seq_0252	Myb/SANT;MYB;ARR-B	557	+	1	GGATT	AT2G01760;AT3G16857;AT4G16110;AT4G18020;AT4G31920;AT5G58080;AT1G67710;AT1G49190;AT2G25180;AT5G49240
TF_motif_seq_0252	Myb/SANT;MYB;ARR-B	780	+	1	AGATT	AT2G01760;AT3G16857;AT4G16110;AT4G18020;AT4G31920;AT5G58080;AT1G67710;AT1G49190;AT2G25180;AT5G49240
TFmatrixID_0333	Myb/SANT	7	-	1	tgCCCTAc	AT1G15720
TFmatrixID_0342	Myb/SANT	634	-	1	tGATTCcaa	AT3G04030
TFmatrixID_0345	Myb/SANT;G2-like	633	-	1	gtGATTCcaa	AT1G79430;AT3G12730;AT3G24120;AT4G13640
TFmatrixID_0353	Myb/SANT	793	+	1	accTTATCaa	AT5G04760
TFmatrixID_0030	MYB-related	1776	+	0.99	tAGATAtgca	AT2G46830
TFmatrixID_0347	Myb/SANT;MYB	1130	+	0.99	gaCGGTTg	AT3G50060;AT5G67300
TFmatrixID_0358	Myb/SANT	614	+	0.99	ctagGAATCg	AT5G18240
TFmatrixID_0358	Myb/SANT	634	-	0.99	tGATTCcaaa	AT5G18240
TFmatrixID_0486	Myb/SANT;ARR-B	1342	+	0.99	acaGATCT	AT4G31920
TFmatrixID_0048	Myb/SANT;MYB;G2-like	1622	+	0.98	ataaTATTCt	AT5G16560
TFmatrixID_0357	Myb/SANT;G2-like;MYB	1622	+	0.98	atAATATtct	AT1G32240;AT4G17695;AT5G16560;AT5G42630
TFmatrixID_0357	Myb/SANT;G2-like;MYB	1622	-	0.98	ataATATTct	AT1G32240;AT4G17695;AT5G16560;AT5G42630
TFmatrixID_0363	Myb/SANT;MYB-related	7	-	0.98	tgCCCTAc	AT3G49850;AT5G67580
TFmatrixID_0362	Myb/SANT;ARR-B	1773	-	0.96	atgtAGATAtgca	AT5G58080
TFmatrixID_0610	MYB-related	1775	-	0.96	gtaGATATgc	AT5G17300
bZIP
TF_motif_seq_0240	bZIP	3	-	1	CACGT	AT3G54620;AT4G02640
TF_motif_seq_0240	bZIP	4	+	1	ACGTG	AT3G54620;AT4G02640
TF_motif_seq_0240	bZIP	295	-	1	GACGT	AT3G54620;AT4G02640
TF_motif_seq_0240	bZIP	296	+	1	ACGTA	AT3G54620;AT4G02640
TF_motif_seq_0240	bZIP	841	-	1	AACGT	AT3G54620;AT4G02640
TF_motif_seq_0240	bZIP	842	+	1	ACGTA	AT3G54620;AT4G02640
TF_motif_seq_0240	bZIP	1083	-	1	CACGT	AT3G54620;AT4G02640
TF_motif_seq_0240	bZIP	1084	+	1	ACGTG	AT3G54620;AT4G02640
TF_motif_seq_0240	bZIP	1739	-	1	TACGT	AT3G54620;AT4G02640
TF_motif_seq_0240	bZIP	1740	+	1	ACGTT	AT3G54620;AT4G02640
TF_motif_seq_0271	bZIP	294	+	1	TGACG	AT1G77920;AT3G12250;AT5G06950;AT5G06960;AT5G10030;AT5G65210;AT1G22070
TF_motif_seq_0287	bZIP	384	+	1	ACAGCt	AT1G43700
TF_motif_seq_0287	bZIP	689	-	1	aGCAGT	AT1G43700
TF_motif_seq_0287	bZIP	749	+	1	ACTGCt	AT1G43700
TF_motif_seq_0287	bZIP	870	+	1	ACTGCt	AT1G43700
TF_motif_seq_0287	bZIP	1579	+	1	ACCGCt	AT1G43700
TFmatrixID_0196	bZIP;B3	293	-	1	aTGACGta	AT1G08320;AT1G68640;AT5G06839;AT5G06960;BRADI1G17210;BRADI1G43900;BRADI1G64060;BRADI2G10830;BRADI2G21380;BRADI2G23890;BRADI2G52860;BRADI2G55567;BRADI3G07030;BRADI3G15590;BRADI4G26670;BRADI4G27100;BRADI4G33740;BRADI5G23340;Cucsa.005120;Cucsa.088250;Cucsa.199800;Cucsa.201510;Cucsa.242870;Cucsa.307820;Cucsa.337740;Cucsa.365420;Cucsa.385130;MDP0000121258;MDP0000145555;MDP0000250967;MDP0000262210;MDP0…
TFmatrixID_0199	bZIP	292	-	1	gaTGACGtaa	AT1G08320;AT1G68640;AT5G06839;AT5G65210;BRADI1G17210;BRADI1G43900;BRADI1G64060;BRADI2G10830;BRADI2G21380;BRADI2G23890;BRADI2G52860;BRADI2G55567;BRADI3G07030;BRADI3G15590;BRADI4G26670;BRADI4G27100;BRADI4G33740;BRADI5G23340;Cucsa.005120;Cucsa.088250;Cucsa.199800;Cucsa.201510;Cucsa.242870;Cucsa.307820;Cucsa.337740;Cucsa.365420;Cucsa.385130;MDP0000121258;MDP0000145555;MDP0000250967;MDP0000262210;MDP0…
TFmatrixID_0490	bZIP	294	-	1	tGACGTa	AT1G08320;AT1G68640;AT5G06839;BRADI1G17210;BRADI1G43900;BRADI1G64060;BRADI2G10830;BRADI2G21380;BRADI2G23890;BRADI2G52860;BRADI2G55567;BRADI3G07030;BRADI3G15590;BRADI4G26670;BRADI4G27100;BRADI4G33740;BRADI5G23340;Cucsa.005120;Cucsa.088250;Cucsa.199800;Cucsa.201510;Cucsa.242870;Cucsa.307820;Cucsa.337740;Cucsa.365420;Cucsa.385130;MDP0000121258;MDP0000145555;MDP0000250967;MDP0000262210;MDP0000274723;…
TFmatrixID_0533	bZIP	291	-	1	tgaTGACGtaa	AT1G08320;AT1G68640;AT5G06839;AT5G65210;BRADI1G17210;BRADI1G43900;BRADI1G64060;BRADI2G10830;BRADI2G21380;BRADI2G23890;BRADI2G52860;BRADI2G55567;BRADI3G07030;BRADI3G15590;BRADI4G26670;BRADI4G27100;BRADI4G33740;BRADI5G23340;Cucsa.005120;Cucsa.088250;Cucsa.199800;Cucsa.201510;Cucsa.242870;Cucsa.307820;Cucsa.337740;Cucsa.365420;Cucsa.385130;MDP0000121258;MDP0000145555;MDP0000250967;MDP0000262210;MDP0…
TFmatrixID_0620	bZIP	291	-	1	tgaTGACGta	AT5G06950
TFmatrixID_0182	bZIP	1078	-	0.99	tatcaCACGTgac	AT1G45249;AT3G19290
TFmatrixID_0183	bZIP	1080	+	0.99	tcaCACGTgac	AT1G49720;AT3G19290
TFmatrixID_0191	bZIP;B3	292	-	0.99	gatGACGTaa	AT1G08320;AT1G68640;AT3G12250;AT5G06839
TFmatrixID_0195	bZIP;B3	292	-	0.99	gaTGACGtaa	AT1G08320;AT1G68640;AT5G06839;AT5G06950;
TFmatrixID_0197	bZIP	292	-	0.99	gaTGACGtaa	AT1G08320;AT1G68640;AT5G06839;AT5G10030
TFmatrixID_0203	bZIP	1080	+	0.98	tcaCACGTgact	AT3G54620
TFmatrixID_0184	bZIP	1081	+	0.97	cacACGTGac	AT1G49720;AT3G19290
TFmatrixID_0185	bZIP	292	-	0.97	gaTGACGtaa	AT1G08320;AT1G68640;AT1G77920;AT5G06839
TFmatrixID_0187	bZIP	1080	-	0.97	tcaCACGTga	AT2G36270;
TFmatrixID_0189	bZIP	1082	+	0.97	aCACGTgact	AT2G40950;AT3G10800;AT3G56660
TFmatrixID_0187	bZIP	2	+	0.96	tcACGTGccc	AT2G36270
TFmatrixID_0187	bZIP	1082	+	0.96	acACGTGact	AT2G36270
TFmatrixID_0188	bZIP	1340	+	0.96	cGACAGatct	AT1G06070;AT2G31370;AT2G40620
TFmatrixID_0202	bZIP	1082	+	0.96	aCACGTga	AT1G03970;AT5G44080
The 2.0-kb promoter fragement was analyzed by PlantPAN 2.0 (Chow et al 2016), using transcription factors from Arabidopsis thaliana as the databse. The cut off value for similar score is 0.95 Chow C-N, Zheng H-Q, Wu N-Y, Chien C-H, Huang H-D, Lee T-Y, Chiang-Hsieh Y-F, Hou P-F, Yang T-Y, Chang W-C (2016) PlantPAN 2.0: an update of plant promoter analysis navigator for reconstructing transcription…

## Sheet: CzDGTT5
Matrix ID	Family	Position	Strand	Similar Score	Hit Sequence	TF ID or Motif name
MYB
TF_motif_seq_0252	Myb/SANT;MYB;ARR-B	21	+	1	AGATT	AT2G01760;AT3G16857;AT4G16110;AT4G18020;AT4G31920;AT5G58080;AT1G67710;AT1G49190;AT2G25180;AT5G49240
TF_motif_seq_0252	Myb/SANT;MYB;ARR-B	703	+	1	AGATT	AT2G01760;AT3G16857;AT4G16110;AT4G18020;AT4G31920;AT5G58080;AT1G67710;AT1G49190;AT2G25180;AT5G49240
TF_motif_seq_0252	Myb/SANT;MYB;ARR-B	1676	+	1	AGATT	AT2G01760;AT3G16857;AT4G16110;AT4G18020;AT4G31920;AT5G58080;AT1G67710;AT1G49190;AT2G25180;AT5G49240
TF_motif_seq_0367	Myb/SANT;trp;MYB;NF-YC	1377	-	1	cgCTGAG	AT1G09770;AT1G08970
TFmatrixID_0331	Myb/SANT	345	+	1	cctTATCCtg	AT3G16350
TFmatrixID_0332	Myb/SANT	703	-	1	aGATTCcc	AT1G13300;AT3G25790;
TFmatrixID_0337	Myb/SANT	702	-	1	aaGATTCcca	AT1G25550;AT2G03500;AT3G25790
TFmatrixID_0338	Myb/SANT	702	-	1	aaGATTCcca	AT1G68670;AT3G25790
TFmatrixID_0340	Myb/SANT	702	-	1	aaGATTCcca	AT2G01060
TFmatrixID_0342	Myb/SANT	703	-	1	aGATTCcca	AT3G04030
TFmatrixID_0343	Myb/SANT	701	-	1	gaaGATTCcc	AT3G13040
TFmatrixID_0345	Myb/SANT;G2-like	702	-	1	aaGATTCcca	AT1G79430;AT3G12730;AT3G24120;AT4G13640
TFmatrixID_0349	Myb/SANT;ARR-B	702	-	1	aAGATTccca	AT4G18020
TFmatrixID_0351	Myb/SANT	702	-	1	aaGATTCcca	AT4G28610
TFmatrixID_0353	Myb/SANT	344	+	1	tccTTATCct	AT5G04760
TFmatrixID_0356	Myb/SANT	345	+	1	ccTTATCct	AT5G08520
TFmatrixID_0358	Myb/SANT	703	-	1	aGATTCccaa	AT5G18240
TFmatrixID_0359	Myb/SANT;G2-like	702	-	1	aaGATTCcca	AT3G04450;AT5G29000
TFmatrixID_0360	Myb/SANT;MYB	1733	+	1	aCCTAAccg	AT3G27810;AT5G40350
TFmatrixID_0367	Myb/SANT	702	-	1	aaGATTCcca	AT2G03500
TFmatrixID_0372	Myb/SANT	345	+	1	cctTATCCt	AT1G70000;AT3G16350
TFmatrixID_0319	Myb/SANT	346	-	0.99	ctTATCCtgc	AT3G16350;BRADI2G05590
TFmatrixID_0328	Myb/SANT	346	-	0.99	ctTATCCt	AT1G70000;AT3G16350
TFmatrixID_0341	Myb/SANT;MYB;ARR-B	702	-	0.99	aAGATTccca	AT2G01760
TFmatrixID_0355	Myb/SANT	299	-	0.99	tAACGGcagt	AT3G11440;AT5G06100
TFmatrixID_0361	Myb/SANT	345	+	0.99	ccTTATCctg	AT1G70000;AT3G16350;AT5G47390
TFmatrixID_0326	Myb/SANT	345	+	0.98	cctTATCCtg	AT1G70000
TFmatrixID_0344	Myb/SANT;ARR-B	702	-	0.98	aaGATTCcca	AT3G16857
TFmatrixID_0588	MYB	1731	-	0.98	tcACCTAacc	AT5G12870
TFmatrixID_0099	Myb/SANT;trp;MYB	1375	-	0.97	accGCTGAgga	AT1G09770
TFmatrixID_0348	Myb/SANT;ARR-B	701	-	0.97	gAAGATtccc	AT4G16110
TFmatrixID_0524	Myb/SANT;trp;MYB	1375	+	0.97	accGCTGAgga	AT1G09770
TFmatrixID_0547	Myb/SANT;trp;MYB	1375	+	0.97	accGCTGAgga	AT1G09770
TFmatrixID_0326	Myb/SANT	1419	-	0.96	gtGGATAtgt	AT1G70000
TFmatrixID_0347	Myb/SANT;MYB	1690	-	0.96	tAACCGac	AT3G50060;AT5G67300
TFmatrixID_0350	Myb/SANT;MYB	1906	+	0.96	cggCGTTAcga	AT4G18770
TFmatrixID_0589	MYB	1697	+	0.96	caAACCAcct	AT5G12870
bZIP
TF_motif_seq_0240	bZIP	859	-	1	GACGT	AT3G54620;AT4G02640
TF_motif_seq_0240	bZIP	860	+	1	ACGTG	AT3G54620;AT4G02640
TF_motif_seq_0240	bZIP	1648	-	1	TACGT	AT3G54620;AT4G02640
TF_motif_seq_0240	bZIP	1649	+	1	ACGTG	AT3G54620;AT4G02640
TF_motif_seq_0240	bZIP	1666	-	1	TACGT	AT3G54620;AT4G02640
TF_motif_seq_0240	bZIP	1667	+	1	ACGTG	AT3G54620;AT4G02640
TF_motif_seq_0271	bZIP	235	+	1	TGACG	AT1G77920;AT3G12250;AT5G06950;AT5G06960;AT5G10030;AT5G65210;AT1G22070
TF_motif_seq_0287	bZIP	424	+	1	ACGGCt	AT1G43700
TF_motif_seq_0287	bZIP	451	-	1	aGCAGT	AT1G43700
TF_motif_seq_0287	bZIP	796	-	1	aGCTGT	AT1G43700
TF_motif_seq_0287	bZIP	1092	-	1	aGCAGT	AT1G43700
TF_motif_seq_0287	bZIP	1129	+	1	ACTGCt	AT1G43700
TF_motif_seq_0287	bZIP	1375	+	1	ACCGCt	AT1G43700
TF_motif_seq_0287	bZIP	1842	-	1	aGCAGT	AT1G43700
TFmatrixID_0188	bZIP	424	-	0.98	acggCTGTCt	AT1G06070;AT2G31370;AT2G40620;BRADI1G17700;BRADI4G24937;Cucsa.118900;Cucsa.363640;MDP0000129203;MDP0000210251;MDP0000247372;MDP0000280559;MDP0000295681;MDP0000300820;MDP0000479652;Medtr1g028150;Medtr2g118430;ppa003452m;ppa007645m;ppa008658m;29804.m001495;30170.m014146;Os03g0127500;Os03g0336200;PDK_20s1522421g002;e_gw1.71.145.1;estExt_gwp_gw1.C_5120003;POPTR_0013s15280;e_gw1.2.835.1;Sb01g048710;Sb…
TFmatrixID_0189	bZIP	856	-	0.97	gcagACGTGt	AT2G40950;AT3G10800;AT3G56660;BRADI1G19702;BRADI2G25400;Cucsa.337510;MDP0000138811;MDP0000180785;MDP0000270677;MDP0000299504;Medtr7g105820;ppa002181m;29940.m000398;Os05g0411300;Os07g0644100;e_gw1.25.198.1;gw1.158.68.1;POPTR_0016s03220;Sb02g041070;Sb04g024720;Sb09g020320;GSVIVG00025788001;GRMZM2G045236;GRMZM2G060109;fgenesh1_pm.C_scaffold_5001722;fgenesh2_kg.3__1116__AT3G10800.1;scaffold_402899.1;…
TFmatrixID_0199	bZIP	233	-	0.97	ccTGACGagt	AT1G08320;AT1G68640;AT5G06839;AT5G65210;BRADI1G17210;BRADI1G43900;BRADI1G64060;BRADI2G10830;BRADI2G21380;BRADI2G23890;BRADI2G52860;BRADI2G55567;BRADI3G07030;BRADI3G15590;BRADI4G26670;BRADI4G27100;BRADI4G33740;BRADI5G23340;Cucsa.005120;Cucsa.088250;Cucsa.199800;Cucsa.201510;Cucsa.242870;Cucsa.307820;Cucsa.337740;Cucsa.365420;Cucsa.385130;MDP0000121258;MDP0000145555;MDP0000250967;MDP0000262210;MDP0…
TFmatrixID_0189	bZIP	1663	-	0.96	agttACGTGc	AT2G40950;AT3G10800;AT3G56660;BRADI1G19702;BRADI2G25400;Cucsa.337510;MDP0000138811;MDP0000180785;MDP0000270677;MDP0000299504;Medtr7g105820;ppa002181m;29940.m000398;Os05g0411300;Os07g0644100;e_gw1.25.198.1;gw1.158.68.1;POPTR_0016s03220;Sb02g041070;Sb04g024720;Sb09g020320;GSVIVG00025788001;GRMZM2G045236;GRMZM2G060109;fgenesh1_pm.C_scaffold_5001722;fgenesh2_kg.3__1116__AT3G10800.1;scaffold_402899.1;…
The 2.0-kb promoter fragement was analyzed by PlantPAN 2.0 (Chow et al 2016), using transcription factors from Arabidopsis thaliana as the databse. The cut off value for similar score is 0.95 Chow C-N, Zheng H-Q, Wu N-Y, Chien C-H, Huang H-D, Lee T-Y, Chiang-Hsieh Y-F, Hou P-F, Yang T-Y, Chang W-C (2016) PlantPAN 2.0: an update of plant promoter analysis navigator for reconstructing transcription…
